# Supplementary material for: Cocrystallization of Ezetimibe with Organic Acids: Stoichiometric Optimization for Improved Solubility and Bioavailability
Source: Pharmaceutics. 2025 Oct 29;17(11):1399. doi: 10.3390/pharmaceutics17111399 (PMC12655579; doi:10.3390/pharmaceutics17111399)
Supplement: Supplementary file 1 [file pharmaceutics-17-01399-s001.zip]

Archive with 1 entries (1 files):
- pharmaceutics-3876207-supplementary.pdf
